# Supplementary material for: The Role of Vestibular Physical Therapy in Managing Persistent Postural-Perceptual Dizziness: A Systematic Review and Meta-Analysis
Source: J Clin Med. 2025 Aug 5;14(15):5524. doi: 10.3390/jcm14155524 (PMC12347945; doi:10.3390/jcm14155524)
Supplement: Supplementary file 1 [file jcm-14-05524-s001.zip]

Archive with 1 entries (1 files):
- jcm-3782401-supplementary.pdf
